# Supplementary material for: Systems Biology Understanding of the Effects of Lithium on Affective and Neurodegenerative Disorders
Source: Front Neurosci. 2018 Dec 13;12:933. doi: 10.3389/fnins.2018.00933 (PMC6300566; doi:10.3389/fnins.2018.00933)
Supplement: Supplementary file 2 [file Data_Sheet_2.XLSX]

## Sheet: DiseaseGeneMatrix0.3.1
Genes	Schizophrenia	Bipolar	AD	ALS	FTLD	Prion	Depression	sum
MAPK3	0	0	4	0	1.33	4	4	13.33
APP	0	0	6	0	0	0	6	12
TP53	0	0	0	5	2.5	0	0	7.5
RAC1	0	0	0	4	2	0	0	6
PSEN1	0	0	4	0	2	0	0	6
PLCB3	0	0	3	0	0	0	3	6
PLCB2	0	0	3	0	0	0	3	6
PLCB1	0	0	3	0	0	0	3	6
PPP3CC	0	0	3	3	0	0	0	6
PRKACB	0	0	0	0	0	3	3	6
ITPR1	0	0	3	0	0	0	3	6
PPP3CA	0	0	3	3	0	0	0	6
PRKACG	0	0	0	0	0	3	3	6
NOS1	0	0	3	3	0	0	0	6
PLCB4	0	0	3	0	0	0	3	6
PRKACA	0	0	0	0	0	3	3	6
CYCS	0	0	3	3	0	0	0	6
HTR2A	1	2	0	0	0	0	2	5
NOTCH1	0	0	0	0	0	5	0	5
GAPDH	0	0	5	0	0	0	0	5
MAP2K1	0	0	0	0	0.67	2	2	4.67
BAX	0	0	0	2	0.67	2	0	4.67
GRM1	1.5	3	0	0	0	0	0	4.5
TNF	0	0	2	2	0	0	0	4
GNAQ	0	0	2	0	0	0	2	4
GNG2	0	2	0	0	0	0	2	4
ITPR3	0	0	2	0	0	0	2	4
CDK5	0	0	4	0	0	0	0	4
FYN	0	0	0	0	0	4	0	4
IL1B	0	0	2	0	0	2	0	4
ITPR2	0	0	2	0	0	0	2	4
PRKCA	0	0	0	0	0	0	4	4
PPP3CB	0	0	2	2	0	0	0	4
CALM2	0	0	3	0	0.5	0	0	3.5
MAPK1	0	0	1	0	0.33	1	1	3.33
PHF21A	0	3	0	0	0	0	0	3
CDC42	0	0	0	0	3	0	0	3
PCGF5	0	3	0	0	0	0	0	3
NCAM1	0	2	0	0	0	1	0	3
GRIN2B	1	0	1	1	0	0	0	3
CASP3	0	0	1	1	0	0	1	3
GRIN2A	1	0	1	1	0	0	0	3
MAPT	0	0	3	0	0	0	0	3
SNCA	0	0	3	0	0	0	0	3
HTR2C	1	0	0	0	0	0	2	3
PCNXL2	0	3	0	0	0	0	0	3
SDHA	0	0	3	0	0	0	0	3
HRAS	0	0	0	0	1	0	2	3
PSEN2	0	0	2	0	0.67	0	0	2.67
GSK3B	0	0	2	0	0.67	0	0	2.67
MAPK13	0	0	0	2	0.67	0	0	2.67
BCL2	0	0	0	2	0.67	0	0	2.67
MAPK14	0	0	0	2	0.67	0	0	2.67
GRIN2C	0.5	0	1	1	0	0	0	2.5
GRIN2D	0.5	0	1	1	0	0	0	2.5
GRIN1	0.5	0	1	1	0	0	0	2.5
CALM3	0	0	2	0	0.33	0	0	2.33
CALM1	0	0	2	0	0.33	0	0	2.33
GNG13	0	0	0	0	0	0	2	2
GNGT1	0	0	0	0	0	0	2	2
TRAF6	0	0	0	0	2	0	0	2
ITIH5	0	2	0	0	0	0	0	2
GNAI1	0	0	0	0	0	0	2	2
CDK5R1	0	0	2	0	0	0	0	2
GNG4	0	0	0	0	0	0	2	2
IL6	0	0	0	0	0	2	0	2
DGKI	0	2	0	0	0	0	0	2
PTGS2	0	0	0	0	0	0	2	2
PRKCG	0	0	0	0	0	0	2	2
GNB1	0	0	0	0	0	0	2	2
GFRA1	0	2	0	0	0	0	0	2
APOE	0	0	2	0	0	0	0	2
PPP3R1	0	0	1	1	0	0	0	2
MAST4	0	2	0	0	0	0	0	2
AKT1	0	0	0	0	2	0	0	2
GNAI2	0	0	0	0	0	0	2	2
GNGT2	0	0	0	0	0	0	2	2
SOD1	0	0	0	0	0	2	0	2
GRIA2	1	0	0	1	0	0	0	2
GRIA1	1	0	0	1	0	0	0	2
EIF2AK3	0	0	2	0	0	0	0	2
EGR1	0	0	0	0	0	2	0	2
GLI3	0	2	0	0	0	0	0	2
GNAI3	0	0	0	0	0	0	2	2
PRKCB	0	0	0	0	0	0	2	2
GNAO1	0	0	0	0	0	0	2	2
SNTB1	0	2	0	0	0	0	0	2
SYN3	0	2	0	0	0	0	0	2
GNB5	0	0	0	0	0	0	2	2
GNB3	0	0	0	0	0	0	2	2
GNB4	0	0	0	0	0	0	2	2
PPP3R2	0	0	1	1	0	0	0	2
JUN	0	0	0	0	1.5	0	0	1.5
GRM5	1.5	0	0	0	0	0	0	1.5
MAP2K7	0	0	0	0	1.5	0	0	1.5
RHOA	0	0	0	0	1.5	0	0	1.5
HTR7	0.5	0	0	0	0	0	1	1.5
HTR2B	0.5	0	0	0	0	0	1	1.5
GABRB1	0.5	0	0	0	0	0	1	1.5
HTR1A	0.5	0	0	0	0	0	1	1.5
NGF	0	0	0	0	1.33	0	0	1.33
MAP2K2	0	0	0	0	0.33	1	0	1.33
RAF1	0	0	0	0	0.33	0	1	1.33
CALML5	0	0	1	0	0.17	0	0	1.17
CALML4	0	0	1	0	0.17	0	0	1.17
CALML6	0	0	1	0	0.17	0	0	1.17
CALML3	0	0	1	0	0.17	0	0	1.17
CHRM3	1	0	0	0	0	0	0	1
MYOM2	0	1	0	0	0	0	0	1
BCL2L1	0	0	0	1	0	0	0	1
UQCRFS1	0	0	1	0	0	0	0	1
NTSR1	1	0	0	0	0	0	0	1
GNG7	0	0	0	0	0	0	1	1
CAT	0	0	0	1	0	0	0	1
GHR	1	0	0	0	0	0	0	1
PRPH	0	0	0	1	0	0	0	1
ERN1	0	0	1	0	0	0	0	1
SOS1	0	0	0	0	1	0	0	1
NGFR	0	0	0	0	1	0	0	1
APH1B	0	0	1	0	0	0	0	1
MPP7	0	1	0	0	0	0	0	1
SLC18A2	0	0	0	0	0	0	1	1
ADAM17	0	0	1	0	0	0	0	1
C8B	0	0	0	0	0	1	0	1
TBXA2R	1	0	0	0	0	0	0	1
BDNF	0	0	0	0	1	0	0	1
F2R	1	0	0	0	0	0	0	1
HRH1	1	0	0	0	0	0	0	1
DRD4	1	0	0	0	0	0	0	1
MAP2K6	0	0	0	1	0	0	0	1
RYR3	0	0	1	0	0	0	0	1
CAMK2G	0	0	0	0	1	0	0	1
CYC1	0	0	1	0	0	0	0	1
GNB2	0	0	0	0	0	0	1	1
LOC100507421	0	1	0	0	0	0	0	1
NEFH	0	0	0	1	0	0	0	1
DRD2	1	0	0	0	0	0	0	1
F2	1	0	0	0	0	0	0	1
DLG2	0	1	0	0	0	0	0	1
NCSTN	0	0	1	0	0	0	0	1
NDUFAB1	0	0	1	0	0	0	0	1
NAE1	0	0	1	0	0	0	0	1
DCC	0	1	0	0	0	0	0	1
PLG	1	0	0	0	0	0	0	1
NDUFS2	0	0	1	0	0	0	0	1
GNG8	0	0	0	0	0	0	1	1
398D13.1	0	1	0	0	0	0	0	1
RTN4	0	0	1	0	0	0	0	1
SLC6A4	0	0	0	0	0	0	1	1
MAP2K3	0	0	0	1	0	0	0	1
HSPA1A	0	0	0	0	0	1	0	1
C8A	0	0	0	0	0	1	0	1
GNG12	0	0	0	0	0	0	1	1
GNG11	0	0	0	0	0	0	1	1
GNG5	0	0	0	0	0	0	1	1
GRIA4	1	0	0	0	0	0	0	1
LRP2	0	1	0	0	0	0	0	1
DRD3	1	0	0	0	0	0	0	1
ADRA1B	1	0	0	0	0	0	0	1
DGKB	0	1	0	0	0	0	0	1
CREBBP	0	1	0	0	0	0	0	1
LPAR2	1	0	0	0	0	0	0	1
MAOA	0	0	0	0	0	0	1	1
BACE1	0	0	1	0	0	0	0	1
ME1	0	1	0	0	0	0	0	1
SDHB	0	0	1	0	0	0	0	1
ATF6	0	0	1	0	0	0	0	1
CACNA1B	0	0	0	0	0	0	1	1
C8G	0	0	0	0	0	1	0	1
TPH1	0	0	0	0	0	0	1	1
ADAM10	0	0	1	0	0	0	0	1
SLC1A2	0	0	0	1	0	0	0	1
RAB5A	0	0	0	1	0	0	0	1
AGTR1	1	0	0	0	0	0	0	1
MAP3K1	0	0	0	0	1	0	0	1
APH1A	0	0	1	0	0	0	0	1
DGKH	0	1	0	0	0	0	0	1
GNG10	0	0	0	0	0	0	1	1
F2RL2	1	0	0	0	0	0	0	1
ADRA1A	1	0	0	0	0	0	0	1
LSAMP	0	1	0	0	0	0	0	1
DRD1	1	0	0	0	0	0	0	1
ARHGEF3	0	1	0	0	0	0	0	1
DUSP1	0	0	0	0	0	0	1	1
MAN1C1	0	1	0	0	0	0	0	1
GNG3	0	0	0	0	0	0	1	1
CHRM1	1	0	0	0	0	0	0	1
CHRM5	1	0	0	0	0	0	0	1
GRB2	0	0	0	0	1	0	0	1
HSPA5	0	0	0	0	0	1	0	1
